# Supplementary material for: Opening up a tailored tutor qualification program for medical students to other healthcare students – a mixed-method study
Source: BMC Med Educ. 2022 Apr 6;22:251. doi: 10.1186/s12909-022-03304-y (PMC8988397; doi:10.1186/s12909-022-03304-y)
Supplement: Supplementary file 1 — Additional file 1: Suplementary Table. Evaluation Data from the cohorts 2016-2020. [file 12909_2022_3304_MOESM1_ESM.xlsx]

## Sheet: Daten_result_tut
Suplementary Table. Evaluation Data from the cohorts 2016-2020
Cohort	sex	age	study program	Semester	I know the characteristics of the tutor’s role.	I am able to flesh out pre-structured tutorials.	I am able to independently design tutorials entry and exit phases.	I am familiar with different mediation techniques and methods.	I am able to recognize group dynamic processes.	I am able to influence and control group dynamic processes.	I am able to respond appropriately to participants’ different role behaviors.	I identify with the tutor role.	The overall concept of the training was clear.	The trainers responded to participants’ questions and discussions.	Fears and uncertainties were adequately addressed.	Feedback was appropriate and constructive.	The teamwork was based on partnership and goals.	I was able to contribute my ideas during the learning process.	The lecturers were good role-models for interprofessional cooperation.	Attending the training was worthwhile.	Which methods/content should definitely be retained?	How could the tutor training be improved?	Learning with other professions was advantageous.	q0005_other	Overall, I give the tutor training program the following grade.	UWE_IP_1	UWE_IP_2	UWE_IP_3	UWE_IP_4	UWE_IP_5	UWE_IP_6	UWE_IP_7	UWE_IP_7_reverse	UWE_IP_8	UWE_IP_9	ScoreUWE	possibility to add a comment	What else I would like to share:
1	2	25	2	7	1	2	1	2	1	2	2	1	1	1	1	1	1	2	1	1	Speed-Dating als Kennenlernen. Vermittlung der versch. Modelle: Lernmodell, Gruppenphasen, Führungsstile, usw.	Mehr IPG-Beispiele, nicht immer nur Aal?! & POL?	1	Offenheit der Gruppe. Auftreten und Einbinden aller durch den Gruppenleiter	1	1	1	5	1	2	2	1	1	1	1	11
1	2	26	2	8	2	1	1	2	2	3	2	1	1	1	1	1	1	2	1	1	- IPG + Medizinstudenten zusammen	- Zeitmanagement (Pausen)	1	Gruppenzusammenstellung	1	1	1	5	1	1	1	1	1	1	1	9		Vielen Dank!
1	2	25	2	7	1	2	1	1	1	2	2	1	1	1	1	1	1	2	2	2	Rollenspiele	Zeitmanagement	1	Offenheit aller Studierenden	1	2	2	5	1	1	1	3	1	1	1	13
1	1	26	2	6	1	4	1	3	1	2	2	1	1	1	1	1	1	1	1	1			2		1	2	1	5	1	1	1	1	1	1	2	11
1	2	25	2	8	1	2	1	1	1	2	2	1	1	1	1	1	1	1	1	1	- Gruppenübungen - Praxis-Übungen - theoretischer Input - Einführung + Ausführungsmethoden	- mehr Zeit für Praxis - längere Tutorien	1	Gute Gruppendynamik + Stimmungen, Kennenlernübungen	1	1	1	3	1	1	1	1	3	1	2	12		Eine sehr gelungene, lehrreiche Veranstaltung =)
1	1	21	1	5	1	1	2	2	1	2	2	1	1	1	1	1	1	1	1	1	- Interprofessionelles Lernen - Viel Arbeit in Kleingruppen		2	Darauf zu achten, dass gemischte Kleingruppen gebildet werden	1	1	1	5	1	1	1	1	1	1	1	9
1	2	22	1	5	1	1	1	1	1	1	1	1	2	1	1	2	1	1	1	3	Tutorien - Schauspiel	Zeitmanagement	2		2	1	3	4	3	2	2	3	2	2	3	21
1	1	22	1	5	2	1	2	3	1	1	1	1	1	2	3	2	1	1	1	1	Führungsstile, neben den Methoden trotzdem Impulsvorträge beibehalten	Etwas den Stoff und die Methodik entschlacken. Es hat viel Spaß gemacht, war aber manchmal überladen.	1	Unter den Tutoren beider Studiengänge fanden sich eher die sozial kompetenteren. Dies hat die Gruppenfindung erleichtert	2	1	1	4	1	3	1	1	2	1	1	12	Interprofessionelles Lernen ist extrem wichtig, damit die Professionen nicht erst im Beruf aufeinander treffen. So kann die Zusammenarbeit und Versorgung der Patienten deutlich verbessert werden.
1	2	19	1	5	1	1	2	2	1	2	1	1	1	1	1	1	1	1	1	1	Alles, definitiv	Zeitplanung, Pausen, Rollenspiel (z.B.: klare Gliederung in Stichworten für die Durchführung der Tutorenrolle), eventuell eine Stresssituation simulieren...	1	Sehr bereicherndes Erlebnis	1	1	2	5	1	1	2	1	1	2	2	13
1	1	21	1	5	1	1	1	1	1	2	2	1	2	1	1	2	2	1	2	1	- Rollenspiel - alpha- / beta- Rollen - Problemaufbearbeitung / Reflexion	- Zeitmanagement (--> Pause) - Rollenspiel	1	hervorragende Arbeitsatmosphäre	1	2	1	5	2	1	1	1	1	1	2	12		Sehr schön gegliedertes Tutorium
1	1	20	1	3	1	1	1	1	1	2	1	1	1	1	1	1	1	1	1	1	Ich fand die Inhalte angemessen und wichtig für die Schulung der neuen Tutoren	Das insgesamte Zeitmanagement, da 5h hohen theoretischen Wissens-Inputs durchaus schwer zu verarbeiten sind. Das Planspiel der Rollenverteilung innerhalb einer Gruppe sollte in seinem Ausmaß überdacht werden --> längere Zeit, um Rollen deutlich darzustellen; ""Skript"" für die Rolle.	1	Das entstandene Gemeinschaftsgefühl	1	1	1	4	1	1	1	1	2	1	1	10	Insgesamt ein sehr gelungenes Seminar! Weiter so!
1	1	20	1	5	1	2	1	1	2	2	2	1	1	1	1	1	1	2	1	1	- Planspiel - Gruppendynamik	- ""Video""charaktere, um Merkmale/Eigenheiten verschiedener Rollen darzustellen; im Anschluss Schwierigkeiten & Chancen diskutieren	1	persönliches Kennenlernen andere Perspektive bekommen	1	1	1	5	1	1	1	1	1	1	1	9
1	2	21	1	5	1	2	2	1	1	2	1	1	1	1	1	1	1	1	1	1	- Rollenspiele - Gruppenarbeit - Kennenlern-""Spiele"" --> fördert Gruppendynamik enorm	Zeitmanagement (mehr Pausen)	1	sympathische Mitglieder, Einblicke in andere Konzepte	1	1	1	5	1	2	1	2	1	1	3	13		hat großen Spaß gemacht :) !! tolle Leiter und Gruppenmitglieder
1	2	31	1	5	1	1	1	1	2	2	2	2	2	1	1	1	1	1	1	1	viel Abwechslung und Lehrmethoden viel Gruppenarbeit = sehr gut!	Mehr Pausen zum Verdauen des vielen Inputs	2	Nette Leute, gute Atmosphäre	1	3	4	3	4	4	2	3	3	3	2	28
1	1	22	1	5	1	1	1	1	2	2	2	1	1	1	1	1	1	1	1	1	- Die Möglichkeit in den Diskurs über versch. Themen einzutreten - Die Gewichtung von Theorie und Praxis - Speed-Dating	- Zeitmanagement Tag 2 - Kurzes Skript zum Mitnehmen mit den wichtigsten Schaubildern uns Ansätzen zur Theorie (digital?)	1	Der Austausch verschiedener Erfahrungen	1	3	1	4	1	2	2	1	2	1	2	15		Alles sehr gelungen
1	1	28	1	5	1	1	1	1	2	3	3	2	1	1	1	1	2	4	2	1	- Tag 2: Rollenspiel Tutorium in (1) zu Rangposition - Tag 1: Anspiel zu Einstieg und Ausstieg	- Tag 2: Zeitmanagement - mehr Zeit für Rollenspiel an Tag 2	1	gute, bewusst-gesteuerte Durchmischung der Gruppen	1	2	2	4	1	1	2	1	2	1	3	15
1	2	21	1	5	1	2	1	1	1	1	2	1	2	1	1	1	1	1	1	1	- Möglichkeiten der Selbstreflexion (Rollen) - Teambuilding-Spiele am Anfang - ""Brainstorming"" in der Gruppe - Lernen, wie man mit problematischen Situationen / Schwierigkeiten umgeht	Zeitmanagement	1	Gruppen wurden gezwungenermaßen gemischt, sodass man miteinander arbeiten ""musste"" und sich keine Subgruppen zwischen den Disziplinen gebildet haben	1	2	1	4	1	1	1	1	2	1	1	11
1	2	28	1	5	1	1	1	1	1	1	2	1	1	1	1	1	1	1	1	1	- Rollenreflektion - Leitungsstile - Speed Dating :)	- mehr Pausen (wenn auch nur kurze) - evtl. Vorgabe von Themen für die Rollendarstellungen, damit kann vermieden werden, dass der Fokus auf das ""Aufstellen e. Tutoriums"" fällt und somit die einzelnen Rollen besser dargestellt werden können (was ja der eigentliche Fokus ist)	1	- keine Vorurteile - offene Einstellung	1	2	2	4	1	2	2	2	2	2	1	16		Tolle Veranstaltung! Viel zum Mitnehmen, nichts war sinnlos! Weiter so!
1	1	24	1	5	1	2	2	1	1	2	2	1	1	1	1	1	1	1	1	1	Interprofessionalität Kleingruppenarbeit Information über Gruppendynamik	Den Teil über Führungspersönlichkeiten fand ich persönlich relativ trivial und hat erstaunlich viel Aufmerksamkeit bekommen.	1	Horizonterweitung. Diskussion auch über Probleme die nicht nur im Zusammenhand der Tutorien auftreten, die ich selbst halten werde.	1	2	1	4	1	1	1	1	2	1	1	11
2	2	23	2	7	1	4	1	2	1	4	4	1	2	1	2	3	1	2	3	1	Rollenspiele (in Kleingruppen), Ein-/ Ausstieg	Konkrete Umsetzung des Inhalts nach dem Einstieg. Meinungsverschiedenheiten zw. Dozierenden sollten vorher geklärt und dann dabei belassen werden oder offen angesprochen.	1	angenehme Gruppendynamik	2	1	1	5	1	1	1	1	1	1	1	9
2	2	24	2	99	1	3	1	4	1	2	2	1	1	1	2	4	1	5	3	3	Rollenspiele, um Rolle als Tutor einzuüben	Jeder sollte die Rolle als Tutor einmal einnehmen können	2	In den Beispielen für Tutorien wurden IPG-Studenten und Medizinstudierende erwähnt. Allerdings sollte auch in den Beispielen deutlich werden, dass nicht nur Pflegekräfte IPG studieren.	2	2	2	3	1	1	1	3	3	2	2	17
2	1	26	2	7	1	1	1	2	2	2	1	1	1	1	2	1	1	1	1	1	Tutoren-Rollenspiel, theoret. Input in Form von PPT	mehr Inhalt	1	Sehr positive Grundhaltung, kooperative Grundstimmung	1	1	1	1	1	1	1	1	5	1	1	13		Die Schulung mit Medizinstudenten war maximal angenehm und ich würde in dieser Konstellation gerne mehr Lerninhalte erarbeiten.
2	2	38	2	99	1	1	1	1	1	2	2	1	1	1	1	1	1	1	1	1	Rollenspiele, Kleingruppen	praktischer Input	1		1	1	1	4	1	2	2	2	2	2	2	15
2	1	22	1	5	1	2	2	3	2	2	2	1	1	1	1	2	1	1	1	3	Rollenspiele	Rollenspiele in kleinen Gruppen durchführen	1	Neuer/ anderer Input	2	2	2	5	1	1	1	1	1	1	2	12
2	2	20	1	5	2	1	1	1	1	1	1	3	3	1	1	3	2	1	2	3		Überblick über Lernziele am Anfang geben; Lerninhate nicht mehrfach / zu ausführlich behandeln	2		2	1	2	3	2	3	4	2	3	3	2	22
2	1	23	1	5	1	2	1	2	1	2	2	1	2	1	1	1	1	1	2	2	Speed-Dating; Rollenspiele	Mehr Erproben der theoretischen Inputs; Sammeln von Infos auf Zetteln + Tafeln of sehr langwierig, muss das so oft sein?	1		1	1	1	5	1	1	1	1	1	99	1	99		Sehr positive Stimmung, Dozenten begeistern sich für ihr Fach.
2	1	20	1	5	1	2	1	1	1	2	2	1	1	1	1	1	1	1	1	1	Rolen- & Planspiele, sie vermitteln die hauptsächliche Tätigkeit eines Tutors am besten.	Kritikpunkte sind hier immer sehr gruppenspezifisch, die wesentlichen Punkte wurden in der Feedbackrunde genannt. Diese unterstreichen.	1	mehr Ansichten als die "beschränkte" Sicht eines Medizinstudenten	1	3	4	2	2	4	4	2	3	3	2	27	Ich finde, dass es eine Einstellungsfrage ist. Ich selbst empfinde mich gegenüber anderen Professionen als sehr aufgeschlossen und bin mir sicher, ich könnte das später im Beruf auch unterstützen. Dennoch befürchte ich, dass doch sehr viele Vorurteile auf allen Seiten, die Arbeit erschweren könnten.
2	1	27	1	7	1	2	3	2	3	3	4	2	2	1	1	1	1	2	1	2	Rollenspiele	Reflexionsrunden verkürzen	1	Menschen mit anderen Vorkenntnissen müssen in die Gruppe eingegliedert werden	2	2	1	5	2	2	1	2	1	2	3	16
2	2	21	1	5	2	2	1	2	2	2	2	2	2	1	2	2	1	2	2	3	Praxisübungen; Theorien über verschiedene Rolen (alpha, beta, gamma)	das zyklische Modell vom ersten Tag zu Ein- & Ausstiegen war ein wenig zu kompliziert	1		2	2	1	4	2	2	2	2	2	2	2	17
2	2	21	1	5	2	3	2	2	2	2	3	2	3	1	1	1	1	2	1	2	Rollenspiele	--Zeichnung-- dieses Achsenmodell habe ich nicht so wirklich verstanden; mehr tatsächliche Methodenvorschläge	1		2	3	2	2	2	2	2	2	3	3	2	21		Vllt. besser vormittags?
2	1	22	1	5	2	1	3	4	3	3	1	1	1	1	1	2	1	1	1	2	Praxisübungen	Feedback-Runden etwas kürzer halten	1	Andere Sicht auf die Dinge durch Nicht-Mediziner	2	2	1	4	1	1	1	1	2	1	1	11
2	1	23	1	3	1	2	1	1	3	3	3	1	1	1	1	1	1	1	1	1	Rollenspiele, Wechsel Kleingruppen und Plenum	Mehr Zeit	1	Erfahrungen teilen	2	1	1	4	1	1	1	1	2	1	1	10	Die formulierten Fragen sind sehr suggestiv; "offene" Fragen lassen etwas mehr Spielraum für differenziertere Äußerung	Sehr schön, dass Tutoren so professionell ausgebildet werden!
2	2	29	1	5	1	2	2	1	2	2	2	2	2	2	1	4	2	3	1	2	netter, kollegialer Umgang; Übungen von Tutorien (Planspiel)	Feedback-Mentalität; höheres Niveau d. Theorie; Übungen sollten nicht so banal sein	1	Kennenlernen am Anfang + gemischte Teams	2	2	1	4	2	2	2	2	2	2	2	17
2	1	28	1	5	2	2	1	2	2	2	3	2	2	1	2	1	2	2	2	2	offener Umgang miteinander	zusätzliches Skript zum späteren Nachlesen	2	versch. Grundlagen (Profession)	1	1	1	4	2	2	2	1	2	2	2	15
2	1	24	1	5	1	3	2	2	2	1	2	1	2	1	1	1	1	1	1	3	wechselnde Gruppengrößen	mehr prallt. Szenarien	1		1	3	1	4	2	2	2	3	2	2	3	20		sehr gut strukturiert
2	1	20	1	5	2	2	1	1	1	2	2	2	2	1	3	2	1	1	1	2	Rollenspiele, Ein- & Ausstieg	zu viel Theorie am Ende	1	mehr Kommunikation zum Kennenlernen	1	3	1	4	1	2	2	1	2	2	2	16	Nur außerhalb d. Semesters
2	2	26	1	3	1	2	2	1	2	2	2	2	1	1	1	3	2	1	1	1	Vorstellungsrunden waren sehr "innovativ" + abwechslungsreich	Pausenregeln; Feedback üben	1		1	1	1	5	1	1	1	1	1	1	1	9
2	1	21	1	5	2	3	1	2	1	2	2	2	1	1	1	2	1	2	1	1	Praktische Übungen	mehr praktische Übungen mit anschließendem Feedback	3		2	3	1	2	3	3	4	2	3	4	3	26	Unterschiedlicher Wissensstand / Fokus der Professionen könnte gemeinsame Schulungen erschweren	Danke für das tolle Engagement!
3	2	27	2	7	1	2	1	1	2	2	2	2	1	1	1	2	1	1	1	1	praktische Übungen	Zeitmanagement	1		1	1	1	5	1	2	1	1	1	1	1	10
3	2	24	2	7	1	1	1	1	1	1	1	1	1	1	1	1	1	1	1	2	Einstieg "Kennenlernen" :); Rollenspiele; Kleingruppen	könnte kürzer gestaltet werden; kürzere Pausen; kürzere Feedback/ Diskussionsrunden	1	interprofessioenlles Arbeiten	2	1	1	5	1	1	1	1	1	1	1	9		:)
3	2	20	1	5	1	2	2	1	2	2	2	2	1	1	1	1	1	1	1	2			99		99	3	2	3	2	2	99	99	3	3	4	99
3	2	19	1	5	1	2	1	1	2	2	1	1	1	1	1	1	1	1	1	1	Kennenlern-Runde; 'Gruppenspiele'; 'Blitzlicht'-Feedback	Gruppenaufteilung verändern	1	neuer Input, neue Menschen	1	2	1	4	2	1	1	1	2	2	1	13		Danke :)
3	2	21	1	5	1	1	2	2	2	3	3	1	1	1	1	1	1	1	1	1	Kleingruppen; Praktische Übungen; Vorerfahrungsaustausch	Zeit Einteilung; Pauen (kürzer); Theorie Phase Dauer verkürzen	1	Unterschiedliche Erfahrungen und Ansichten die ausgetauscht werden konnten	1	1	2	1	2	1	1	1	5	1	1	15
3	1	20	1	5	1	2	2	1	2	3	3	1	1	1	1	1	1	1	1	1	praktische Übungsphasen	kürzere Feedbackrunden; kürzere "Vorerfahrungs"-Einheit	2		2	3	2	3	2	2	2	2	3	3	2	21
3	1	21	1	5	1	2	2	1	1	1	2	1	1	1	1	1	1	1	1	1	Vielfalt der Methoden, Kleingruppen, klare Struktur, Rollenspiele, tolle Plakate	Inputs verkürzen, Pausen kürzer halten/ vllt. dafür öfter	1	Âustausch in den Pausen, Erfahrungen	1	1	2	4	1	2	2	1	2	2	1	14
3	1	21	1	5	1	2	1	1	1	2	2	1	1	1	1	1	1	2	1	1	gute Strukturierung; Kleingruppen und Partnerarbeit; tolle Atmosphäre + "Aufwärmspiele"	Beantwortung der Fragen im Plenum gerne etwas kürzer	1	anderer Einblick	1	1	4	2	3	2	4	2	3	4	3	26
3	2	23	1	7	1	2	1	1	2	3	3	1	2	1	1	2	1	1	1	2	"Kennenlerneinstieg"	kürzere Pausen; insgesamt größere Fokussierung auf das Wesentliche	1		2	1	1	5	1	1	1	1	1	1	1	9		Evaluationen nicht am Ende des Tages austeilen ;)
3	2	20	1	5	1	1	1	1	1	1	1	1	1	1	1	1	1	1	1	1	Arbeit in kleineren Gruppen	mehr Austausch mit Alttutoren; kürzere Pausen	1	sehr sympathische Teilnehmer	2	2	2	4	1	1	2	1	2	1	2	14
3	1	22	1	5	1	2	1	2	2	2	1	1	1	1	1	1	1	1	1	1	Alles	Mehrere aber dafür kürzere Pausen	1		1	1	1	4	1	2	2	2	2	3	3	17
3	2	30	1	5	1	3	2	3	3	99	2	1	2	1	2	1	1	3	1	2	Aufteilung in Kleingruppen; sehr gute Betreuung durch 4 Dozenten; Rollenspiele; Ausgeglichenheit zw. Theorie und Praxis	zu lange Pausen, lieber früher Schluss machen, abends wurden die TN zunehmend müder u. unbeteiligter; Evaluationen morgens ausfüllen lassen	2		1	2	3	4	1	4	2	2	2	2	1	19
3	99	20	1	5	1	2	1	3	2	3	2	1	1	1	1	1	1	1	1	1	Einnehmen von Tutor-Rollen in Kleingruppen, um theoretisch erworbenes Wissen zu testen	Verkürzung der Zeitspanne, evtl. durch Aufteilung in mehrere Termine	1	Jeder konnte persönliche Erfahrungen an passender Stelle mit einbringen	1	2	1	5	1	2	1	1	1	2	2	13
3	1	21	1	5	1	2	1	1	1	3	2	1	1	1	1	1	1	1	1	1	Der interaktive Aspekt der Schulung hat mir sehr gut gefallen. Es war sehr eindeutig, dass die Fragen und Persönlichkeiten der Tutoren im Fokus standen. Super so!	Es könnte vom Vorteil sein, sich die Inhalte des vorklinischen Psychologie-Kurses anzugucken und dementsprechend die wiederholenden Theorieinputs auf Zusammenfassungen zu begrenzen.	1		1	1	1	4	2	1	1	2	2	1	1	12
3	1	23	1	5	2	2	1	2	1	3	2	1	2	1	1	3	2	2	3	2		vormittags statt nachmittags	2		2	4	2	3	1	3	2	3	3	2	4	24
3	1	21	1	5	1	1	1	1	1	1	1	1	1	1	1	1	1	1	1	1	Viele Lehrenden; Aktivierende Einheiten; kleine Gruppen	Verschiedene Fragen bei der Sitzung zu den Erfahrung der Einzelnen Leute, mir persönlich ist es so schwerer gefallen zuzuhören da ich beschäftigt war damit meine Antwort zu formulieren; Pausen kürzer; Aktivierung nach längeren Pausen	1		1	1	1	4	1	1	3	1	2	1	1	12
4	2	24	2	5	1	3	3	1	2	99	2	3	1	1	2	1	1	2	2	2	praktische Übungen, Kennenlernen, Abwechslung	als Tutoriumaufgabe wäre Händedesinfektion ein Thema wo ich glaube, dass jeder aus einem Gesundheitsberuf sich auskennt	99	Puls messen hat medizin. / pfleger. Wissen vorausgesetzt bzw. getriggert und für manche Berufsgruppen fremd; mir kam es Humanmedizin dominierend vor	2	2	2	3	1	1	2	1	3	1	1	14	Beim Kennenlernen etwas konkreter IPG erklären, welche Berufe dabei sind, da glaube ich viel bekannt ist und manchmal bleibt die Barriere zu fragen
4	2	23	2	3	2	3	1	3	2	3	2	2	2	1	1	1	1	1	1	3			1		3	2	2	5	1	1	1	2	1	4	2	16
4	2	28	2	7	1	2	2	1	1	3	2	2	1	1	1	2	2	1	1	1	TZI; Lernzyklus; Rollen nach Belbin	mehr Praxis; personenbezogeneres Feedback	2		1	1	1	2	1	1	1	1	3	1	1	11		Richtig viel guter Input. Dozentinnen sollten schneller zum Ende kommen + sich nicht ständig noch ergänzen
4	2	21	2	3	1	1	1	2	1	1	2	2	1	1	2	2	1	2	2	1	Wahrnehmungsstile; Planbeispiele Tutorien; Einstieg gestalten	1. Gruppenarbeit (v.a. gg Ende weniger); Gruppen öfter durchmischen	2		1	2	1	5	1	3	3	1	1	1	1	14		Vielen Dank für die tolle, ideenreiche Gestaltung!
4	2	22	2	3	1	2	1	1	1	2	2	1	1	1	1	1	1	1	1	1	Einführung ins Tutorium selbst durchführen; Ausschnitt aus Tutorium selbst durchführen mit unterschiedlichen Rollen der Tutoren	keine Gruppenarbeit mehr in der letzten Stunde am 2. Tag -> Luft war raus, nach vorne verschieben, weil Thematik sehr wichtig war	2	Kennenlernen von unterschiedlichen Tutorien	1	2	2	5	1	1	1	1	1	1	1	11
4	2	21	2	3	1	2	1	1	1	2	2	1	1	1	2	2	1	1	1	1	Alttutorensprechstunde; Planbeispiele; Widerstand & Störungen; Führungsstil	evtl. noch mehr eigenes Ausprobieren; übergreifendere Themenvorschläge für die Probedurchläufe	1	offener, sympathischer Umgang; festgelegte Mischung der Gruppen	1	1	2	5	1	2	2	1	1	2	1	13		Die Zusammenarbeit der Studenten unterschiedlicher Gesundheitsberufe sollte auf jeden Fall beibehalten & ausgebaut werden! Spannende Schulung!
4	2	29	2	9	1	1	1	1	2	2	2	1	1	1	1	1	1	1	1	1	Abwechslung zwischen Theorie und praktischen Übungen; Währenddessen immer wieder Ideen für die Tutorentätigkeit einbringen - mit Beispielen verknüpfen	fällt mir nichts ein	1	unterschiedliche Arten von Tutorien kennenlernen	1	1	1	5	1	1	1	1	1	1	1	9		Die zwei Tage fand ich super!
4	2	99	2	7	2	2	2	2	2	3	3	2	1	1	2	1	1	2	1	2	Tutorien halten; verschiedene Rollen vorstellen	verschiedene Themen in den Tutorien haben, damit nicht alle Gruppen das selbe Thema bearbeiten	2	Austausch, Informationsweitergabe	2	2	2	4	2	2	2	2	2	2	2	18
4	2	99	2	7	2	2	2	2	2	2	3	3	1	3	2	2	2	3	1	4	Gruppendynamik	pädagogische Fähigkeiten einzelner lehrender Personen könnten überdacht werden; konkretere Vorgaben zu den Fallbeispielen (Bsp. Tutorien)	1	die gute Teamarbeit mit zunächst unbekannten Teammitgliedern, keine festgefahrenen Teamstrukturen	99	99	99	99	99	99	99	99	99	99	99	99
4	2	20	1	5	1	3	1	2	1	1	1	1	2	1	1	1	1	1	1	1	FlipCharts, um dem Präsentierten folgen zu können	lieber vormittags oder nicht so lange	1		1	2	2	4	1	1	2	1	2	2	1	14
4	2	19	1	5	2	2	2	3	1	2	1	3	3	2	2	2	1	1	3	4	Führungsstile	mehr Pausen	2		3	2	1	4	2	2	2	1	2	1	1	14
4	1	23	1	5	1	2	1	1	1	2	1	1	1	1	1	1	1	1	1	1	Alttutorentreffen; Rollenspiele; Umgang mit schwierigen Situationen; Einstieg üben	Einstieg üben -> noch klarer abgrenzen zwischen Inhalt und Aufgabe -> war nicht klar, wie tief wir gehen müssen/ was genau gefordert	1		1	2	2	4	1	2	1	1	2	1	1	13
4	2	21	1	5	1	3	2	2	1	2	2	1	1	1	1	2	2	2	1	3	Planspiel	aus den Einheíten, wo ein Thema nur 10 Minuten trocken erklärt wurde (ohne zusätzlichen Input z.B. TZI) konnte ich für mich nur wenig mitnehmen -> abwechslungsreicher aufarbeiten	2	Austausch, neuer Input; teilweise schwierig wegen anderer Tutorienstruktur	2	3	1	4	2	3	1	2	2	2	2	18		Es wäre gut, wenn auch andere Gruppenleitungskurse angerechnet würden (für mich war aufgrund vielfältiger Schulungen in der Vergangenheit thematisch nichts Neues dabei)
4	2	21	1	5	1	3	2	2	1	3	2	1	1	1	2	1	1	2	1	1	Interprofessionalität mit diversen Erfahrungsschätzen; auf Tutor*innen eingehen; Inhalte waren generell sehr gut gewählt, hatte nie Langeweile oder das Gefühl das wäre jetzt unnötig; Rollenspiele & praktische Tätigkeiten	vielleicht mehr konkrete Werkzeuge -> Optionen zur kreativen Gestaltung -> Umgang mit "Problem-Individuen"; Ursachen von häufig entstehenden Problemen erläutern -> Lösungsansätze	1	1	1	2	1	5	1	3	2	1	1	2	1	14
4	2	21	1	5	1	1	1	1	2	1	2	1	2	1	1	1	1	2	1	1	Kurzweilig; Fokus auf Authentizität anstatt von Vorgabe spezieller Verhaltensform	Ablaufpläne im vornerein bekannt geben (damit man sich auf Pausen einstellen kann)	2		1	2	1	5	1	1	2	1	1	1	1	11		Vielen Dank! -> Die persönlichen Einblicke von euch waren sehr hilfreich :)
4	2	26	1	3	1	2	1	2	2	2	2	1	1	1	1	1	1	2	1	2			2	Wir haben uns gut ausgetauscht, es ist spannend mal andere Aspekte zu lernen	1	2	2	5	2	2	2	2	1	1	1	15		Vielen lieben Dank für die zwei Tage! :)
4	1	21	1	5	1	1	2	1	1	1	2	1	1	1	1	1	1	1	1	1	Rollenspiel des Tutoriums/Analyse von Teamrollen und Umgang damit; Film über die Führungsrollen; Vorbereiten und Durchführung eines Einstiegs; Lernzyklus nach Kolb; Kennenlernspiele; Vermischen versch. Gruppen; Interprofessionalität	eher vormittags/mittags als nachmittags/abends	1		1	2	1	5	2	3	2	2	1	2	3	18		es waren sehr spannende Tage in sehr angenehmer Atmosphäre
4	2	21	1	5	1	3	2	2	2	3	3	1	1	1	1	1	1	1	1	1	Mischung der Gruppen, Variation in Gruppengröße und Zusammensetzung; Beispielhaftes Durchspielen der Situatiuonen in einem Tutorium; individuelles Feedback ( in kleiner Runde)		1	Zuordnung zu Gruppen, dadurch nicht hinterfragte Zusammenarbeit; Profitieren von unterschiedlichen Perspektiven	1	1	2	5	1	3	1	2	1	2	1	14
4	2	23	1	5	3	2	1	2	1	1	1	1	2	1	1	2	1	1	1	2			3	Da Aol und Tutorien des IPG unterschiedliche Ziele und Strukturen haben, wurde viel Zeit mit Themen verbracht, die einen selbst später nicht betreffen werden. Das hat die Zeit verzögert	2	4	4	2	3	3	4	2	3	3	2	28
5	2	23	3	3	1	1	1	2	1	3	1	3	1	1	1	1	1	1	1	1	Interaktion, Kleingruppenarbeit, allgemeine Methodenvielfalt		1	Weitblick, Austausch über den eigenen Fachbereich hinweg	1	2	2	5	3	3	1	1	1	1	1	15		Danke für die tolle Schulung
5	2	23	3	3	1	1	1	1	2	2	2	1	1	1	1	1	1	1	1	1	Interaktion, Planspiele am 2. Tag, lockere Atmosphäre	eventuell (strukturell): die Uhrzeit, d. h. morgens beginnen, da die Aufmerksamkeit zum Ende etwas sank	1	Interesse der Medizinstudenten an VIG, mein Interesse an Medizin	1	1	1	5	1	1	1	1	1	1	1	9
5	2	21	1	5	1	2	2	2	1	2	2	1	1	1	1	1	1	1	1	1	Alle Methoden waren sehr hilfreich, weiter so! v.a. Umgang mit schwierigen Situationen		99		1	2	2	4	3	4	2	2	2	2	2	21
5	1	24	1	12	1	1	1	1	1	1	1	1	1	1	1	1	1	2	1	1	HeiConf-Schulung, Gruppenspiele	HeiConf-Schulung besser als HeiConf-Format, sonst kann infrastrukturbedingt nicht jeder wirklich teilnehmen, Aal-Tutoren (Alttutoren) in die Lektionen einbinden -> können Erfahrungen teilen, Besseres Timekeeping	99		1	1	1	5	1	2	2	1	1	2	3	14
5	2	21	1	5	1	1	1	1	1	2	2	1	1	1	1	1	1	1	1	1	Sichtbare Agenda, Effektive Methoden zu Abstimmungen, Feedback geben und Gruppenanleitung nicht nur erklären, sondern direkt durchführen (mit Hinweis: "so könnte man es Machen") :)	Wenn Corona es zulässt: stärkere Durchmischung der Gruppen für Vielfahlt und kreativen Austausch. Alle haben nämlich immer von ihren Kleingruppen geschwärmt :)	1	kennenlernen von anderen Sichtweisen, Bei Unklarheiten konnte man direkt selber erklären und ihnen helfen	1	1	1	5	1	1	1	1	1	1	1	9		Vielen Dank für Eure Mühen!
5	1	20	1	5	1	2	1	3	2	3	3	2	2	1	1	3	1	1	1	1	Einleitung mit Kennenlernen der Schulungsteilnehmer, Gestalten einer Tutoriumseinleitung in 2er Gruppen	die Wahrnehmungsübung am 2. Tag fand ich überflüssig bzw. nicht wertvoll	1		1	2	1	4	2	3	2	2	2	2	1	17
5	2	21	1	5	1	3	2	1	1	2	1	1	1	1	1	1	1	1	1	1	hohe Interaktivität, lockere Atmosphäre, "Bewegung" draußen	evtl. Theorie-Inputs eher an den Anfang bzw. vermehrt erste Hälfte legen	1	andere Sichtweisen, Beispiele, Herangehensweisen	1	1	1	5	1	1	2	2	1	2	5	16		Danke
5	1	20	1	5	1	2	2	2	2	2	2	1	1	1	1	1	1	1	1	1	alle Elemente die draußen stattfanden (Soziometrie, Speed-Dating, Rollen-Erforschung), schwierige Situationen, Planspiele, TZI-Modell	mehr draußen!, schwierige-Situationen-Block: Ergebnisse oder wichtige Erkenntnisse im großen Plenum nochmal zusammentragen!, generell Ergebnisse der Kleingruppen im Plenum vorstellen	1		1	1	1	4	1	1	1	1	2	1	1	10		Geschlecht divers fehlt!
5	2	24	1	5	2	1	2	1	1	3	1	1	2	1	1	1	1	2	1	2	Gruppenkennenlernspiele (1. Tag) + Gruppenarbeiten (2. Tag) zur Verfestigung des Teams, Möglichkeit, eigene Ängste hervorzuheben und besprechen	Präsentation über Didaktik sehr interessant, hätte meiner Meinung nach noch mehr in die Tiefe/in die Praxis gehen können	1		1	1	1	4	2	2	1	1	2	2	1	13		Danke :)
5	2	22	1	5	1	1	1	1	1	2	1	1	1	1	2	2	2	2	1	1	Gruppendynamik, Typen in der Gruppe, Eingehen auf Probleme/Lösungsstrategien, Gruppenerfahrung mit den Spielen, Ein/Ausstiege, Lockerungsübungen	Input zur Didaktik war etwas zu lang/eintönig, vor allem die beiden Referentinnen saßen	2	Austausch, vielfältige Vorerfahrungen, neu zusammengestellte Gruppe	1	3	3	3	1	2	3	1	3	3	1	20		Vielen Dank!
5	2	20	1	5	1	2	1	1	1	2	1	1	1	1	1	1	1	1	1	1	Soziometrie, abwechslungsreiche Methoden, Tutoren der Schulung als Vorbilder	etwas weniger theoretischen Input in Form von Vorträgen oder an etwas früherer Stelle, wenn die Aufmerksamkeit noch größer ist	1		1	1	1	5	1	1	1	1	1	1	1	9
5	1	21	1	5	1	1	1	1	2	2	2	1	1	1	1	1	1	1	1	1	Parallele Umsetzung der Theorie in die PRasix, Das Coronabedingt etwas weniger starke Durchmischen der Gruppen kann zu einer positiven Dynamik während der Teamarbeit führen.		2	Es wurde regelmäßig auf die möglicherweise unterschiedlichen Bedürfnisse eingegangen	1	1	1	5	2	2	2	1	1	1	1	12
5	1	23	1	10	1	2	1	1	1	2	3	1	2	1	1	1	1	1	1	1	Alles	Mehr Theorieinput, gerne als unterstützendes E-Learning, Skript, Vor- und Nachbereitung	1		1	2	3	4	2	2	1	1	2	1	1	15		War super, Vielen Dank!
5	2	21	1	5	1	1	1	1	1	2	2	1	1	1	1	1	2	1	1	1	2 Teamspiele vom 2. Tag, Soziometrie	Theoretischer Input an Tag 1 war mir zu langwierig u. ich konnte die Lernziele nicht ausreichend verfolgen	1	andere Erfahrungen, Inputs & Sichtweisen	1	1	1	5	2	3	2	2	1	1	3	16		(Herz)
5	2	24	1	5	2	1	2	1	2	2	2	2	1	1	1	1	1	2	1	1	Umgang mit potenziellen Problemen, wie kann ich Tutorien gut gestalten	Vielleicht auch manchmal selbst noch aktivierende Methoden für uns	2	Theorien aus verschiedenen Fachbereichen	1	3	2	4	2	2	1	2	2	2	2	18
5	2	20	1	5	1	1	1	1	1	2	2	1	1	1	1	1	1	1	1	1	Einstiege selber machen, online learning Ideen	mehr Handouts/Präsentationen zur Verfügung stellen, mehr konkrete Methoden ansprechen (z.B. alle des virtuellen Rads zum drehen	1	gleichmäßige Durchmischung der Professionen	1	4	1	4	1	2	3	1	2	1	2	17		gerne mehr IPGler in die Schulungen einbinden
5	2	27	1	5	1	2	2	1	1	2	2	1	1	1	2	1	1	2	1	1	Die Einheit zur "TZI" sollte unbedingt auch in den folgenden Jahren eingeplant werden	Der theoretische Input könnte noch weiter erhöht werden und die gelernten Methoden in Rollenspielen gefestigt werden (z.B. Übungen zu schwierigen Situationen)	1	Austausch zwischen den unterschiedlichen Gruppen	2	1	1	5	1	1	1	1	1	1	1	9		Prima Schulung!
5	2	21	1	5	1	2	2	2	1	2	2	1	1	1	2	2	1	1	2	2	Interaktivität, mehr Draußen gehen, Team-Spiele für Gruppendynamik	etwas kürzere Einheiten, 6 Stunden sind schon lang	2	es waren hauptsächlich humanmedizinier dabei, aber die beiden anderen Studentinnen waren sehr gut in die Gruppe eingebunden	2	3	1	3	2	3	1	1	3	1	3	18
5	2	21	1	5	1	1	1	2	2	1	2	1	2	1	2	3	2	2	1	1	die Vielfalt!, einzelne Methoden sind nicht so wichtig, aber durch die Abwechslung bleibt man aktiv	Teilweise wurden die "Zusammenfassungen der	1		2	3	4	2	2	2	3	1	3	4	3	25
5	2	19	1	5	1	2	1	3	2	2	2	1	2	1	2	2	1	2	1	1	Diskussion schwieriger Situationen, die auftreten können, Rollenspiel	Etwas mehr Methoden gezielt vorstellen, Inhalte z.T. nochmal zusammenfassen	1		2	2	3	2	2	3	3	2	3	3	3	24
5	1	20	1	5	1	1	2	2	3	3	2	1	1	1	1	1	1	1	1	1	Gestaltung eines Einstiegs in ein Tutorium, interaktive Elemente	Wahrnehmungsübungen evtl. ein bisschen kürzen	2	Austausch verschiedener Perspektiven/über verschiedene Lehrsitutaionen	1	1	1	5	1	3	1	1	1	1	1	11		Danke!
5	99	99	1	99	1	2	1	2	1	2	2	1	1	1	1	1	1	1	1	1	kurze Theorieinputs mit anschließender Einübung d. Methoden in Kleingruppen		1		1	2	2	4	2	4	3	2	2	3	3	23
5	1	22	1	5	2	1	1	3	1	2	2	1	1	1	1	1	1	1	2	1	Verschiedene theoretische Hintergründe der Rollenmodelle und zur Konfliktlösung, Soziometrie	mehr Präsenz der anderen Professionen und eventuell vorherige Klärung welche Tutorien in den einzelnen Studiengängen abgehalten werden	3	überpräsenz der Mediziner	1	1	1	4	1	2	1	1	2	1	2	12		Danke!
5	2	25	1	5	1	2	2	2	2	2	2	2	1	1	1	1	1	1	1	2	Aufteilung in kleinere Gruppen z.B. für Tag 2, Theorie zu Lernprozessen, Vielfalt an verwendeten Medien, Handouts	mehr konkrete Methoden	3	waren hauptsächlich Aal-Tutoren - ausschließlich in meiner AalGruppe	1	2	2	4	2	2	2	2	2	2	2	18	Aber dazu müsste es wirklich gemischt sein und nicht nur zwei aus anderen Berufen	sehr angenehme Atmosphäre
Notes. 99,00= missing value. Cohort 1= 2016; 2= 2017; 3= 2018; 4= 2019; 5= 2020. Sex 1= male; 2= female. Study program 1= medical students; 2= healthcare students. Rating questions: Likert scale 1= strongly agree; 5= strongly disagree; in column Z: 1= very good; 5= poor.
